# Supplementary material for: Biosynthesized Silver Nanoparticles for Cancer Therapy and In Vivo Bioimaging
Source: Cancers (Basel). 2021 Dec 4;13(23):6114. doi: 10.3390/cancers13236114 (PMC8657022; doi:10.3390/cancers13236114)
Supplement: Supplementary file 1 [file cancers-13-06114-s001.zip]

Archive with 1 entries (1 files):
- cancers-1460624-supplementary.pdf
